# Supplementary material for: Microevolution of Pandemic Vibrio parahaemolyticus Assessed by the Number of Repeat Units in Short Sequence Tandem Repeat Regions
Source: PLoS One. 2012 Jan 24;7(1):e30823. doi: 10.1371/journal.pone.0030823 (PMC3265528; doi:10.1371/journal.pone.0030823)
Supplement: Table S1 — Native strains and clones (*) of pandemic Vibrio parahaemolyticus used in this work. (XLS) [file pone.0030823.s001.xls]

## Sheet: Table S1
Table S1. Native strains and clones (*) of pandemic Vibrio parahaemolyticus used in this work.
*: Strains used for the mutation rate studies. Not all strains were serotyped; # indicates that O3:K6 was confirmed by serotyping
Strain	Origin of isolates	Provided by	Source	Year	Reference
VpKX*#	Kansai Int. Airport Quarantine Station, Japan	Dr. Honda, Research Institute for Microbial Disease, Osaka University	Human	1996	Makino et al, 2003
KX225#	Int. Travel THA, Thailand	Dr. Nishibuchi, Center for Southeast Asian Studies, Kyoto University.	Human	1995-1996	Matsumoto et al, 2000
Vp81#	Infectious Diseases Hospital, Calcuta, India	Dr. Nishibuchi, Center for Southeast Asian Studies, Kyoto University.	Human	1996-1998	Matsumoto et al, 2000
JKYVP6#	Osaka Prefecture, Japan	Dr. Nishibuchi, Center for Southeast Asian Studies, Kyoto University.	Human	1997-1998	Matsumoto et al, 2000
OP424#	Osaka Prefecture, Japan	Dr. Nishibuchi, Center for Southeast Asian Studies, Kyoto University.	Human	1998	Matsumoto et al, 2000
AN8373#	Centre for diarrheal disease, Dhaka, Bangladesh	Dr. Nishibuchi, Center for Southeast Asian Studies, Kyoto University.	Human	1996-1998	Matsumoto et al, 2000
AN5034#	Centre for diarrheal disease, Dhaka, Bangladesh	Dr. Nishibuchi, Center for Southeast Asian Studies, Kyoto University.	Human	1998	Matsumoto et al, 2000
Vp2#	Pusan University Hospital, Pusan, South Korea	Dr. Nishibuchi, Center for Southeast Asian Studies, Kyoto University.	Human	1998	Matsumoto et al, 2000
Vp47#	Thailand	Dr. Nishibuchi, Center for Southeast Asian Studies, Kyoto University.	Human	1998	Matsumoto et al, 2000
KXV737#	Int. Travel THA, Thailand	Dr. Nishibuchi, Center for Southeast Asian Studies, Kyoto University.	Human	1999	Matsumoto et al, 2000
ATC208#	Antofagasta, Northern Chile	Viviana Cachicas, National Institute of Public Health of Chile	Human	1998	González-Escalona et al, 2005
ATC210#	Antofagasta, Northern Chile	Viviana Cachicas, National Institute of Public Health of Chile	Human	1998	González-Escalona et al, 2005
ATC213#	Antofagasta, Northern Chile	Viviana Cachicas, National Institute of Public Health of Chile	Human	1998	González-Escalona et al, 2005
ATC218#	Antofagasta, Northern Chile	Viviana Cachicas, National Institute of Public Health of Chile	Human	1998	González-Escalona et al, 2005
ATC219#	Antofagasta, Northern Chile	Viviana Cachicas, National Institute of Public Health of Chile	Human	1998	González-Escalona et al, 2005
ATC220#	Antofagasta, Northern Chile	Viviana Cachicas, National Institute of Public Health of Chile	Human	1998	González-Escalona et al, 2005
ATC224#	Antofagasta, Northern Chile	Viviana Cachicas, National Institute of Public Health of Chile	Human	1998	González-Escalona et al, 2005
ATC296#	Antofagasta, Northern Chile	Viviana Cachicas, National Institute of Public Health of Chile	Human	1998	González-Escalona et al, 2005
COC276#	Coquimbo, Northern Chile	Viviana Cachicas, National Institute of Public Health of Chile	Human	1998	González-Escalona et al, 2005
COC284#	Coquimbo, Northern Chile	Viviana Cachicas, National Institute of Public Health of Chile	Human	1998	González-Escalona et al, 2005
PMA114#	Puerto Montt, Southern Chile	Roca Negra, Quillaipe	Mytilus chilensis	2004	González-Escalona et al, 2005
PMA24.5	Puerto Montt, Southern Chile	Roca Negra, Quillaipe	Mytilus chilensis	2005	Fuenzalida et al, 2006
PMA115.5#	Puerto Montt, Southern Chile	Roca Negra, Quillaipe	Mytilus chilensis	2005	Fuenzalida et al, 2006
PMA37.5#	Puerto Montt, Southern Chile	Roca Negra, Quillaipe	Mytilus chilensis	2005	Fuenzalida et al, 2006
PMA39.5	Puerto Montt, Southern Chile	Roca Negra, Quillaipe	Mytilus chilensis	2005	Fuenzalida et al, 2006
PMA43.5	Puerto Montt, Southern Chile	Roca Negra, Quillaipe	Mytilus chilensis	2005	Fuenzalida et al, 2006
PMA44.5	Puerto Montt, Southern Chile	Roca Negra, Quillaipe	Mytilus chilensis	2005	Fuenzalida et al, 2006
PMA9.5	Puerto Montt, Southern Chile	Roca Negra, Quillaipe	Mytilus chilensis	2005	Fuenzalida et al, 2006
PMA25.6#	Puerto Montt, Southern Chile	Roca Negra, Quillaipe	Mytilus chilensis	2006	Fuenzalida et al, 2007
PMA26.6#	Puerto Montt, Southern Chile	Roca Negra, Quillaipe	Mytilus chilensis	2006	Fuenzalida et al, 2007
PMA24.6#	Puerto Montt, Southern Chile	Roca Negra, Quillaipe	Mytilus chilensis	2006	Fuenzalida et al, 2007
PMA15.6#	Puerto Montt, Southern Chile	Roca Negra, Quillaipe	Mytilus chilensis	2006	Fuenzalida et al, 2007
PMA21.6#	Puerto Montt, Southern Chile	Roca Negra, Quillaipe	Mytilus chilensis	2006	Fuenzalida et al, 2007
PMA22.6	Puerto Montt, Southern Chile	Roca Negra, Quillaipe	Mytilus chilensis	2006	Fuenzalida et al, 2007
PMA23.6#	Puerto Montt, Southern Chile	Roca Negra, Quillaipe	Mytilus chilensis	2006	Fuenzalida et al, 2007
PMA29.6#	Puerto Montt, Southern Chile	Roca Negra, Quillaipe	Mytilus chilensis	2006	Fuenzalida et al, 2007
PMA38.6	Puerto Montt, Southern Chile	Roca Negra, Quillaipe	Mytilus chilensis	2006	Fuenzalida et al, 2007
PMA30.6#	Puerto Montt, Southern Chile	Roca Negra, Quillaipe	Mytilus chilensis	2006	Fuenzalida et al, 2007
PMA18.8#	Puerto Montt, Southern Chile	Roca Negra, Quillaipe	Mytilus chilensis	2008	García et al, 2009
PMA23.8#	Puerto Montt, Southern Chile	Roca Negra, Quillaipe	Mytilus chilensis	2008	García et al, 2009
PMA24.8#	Puerto Montt, Southern Chile	Roca Negra, Quillaipe	Mytilus chilensis	2008	García et al, 2009
PMC49#	Regional Hospital of Puerto Montt, Southern Chile	María Luisa Rioseco, Regional Hospital of Puerto Montt, Southern Chile	Human	2004	González-Escalona et al, 2005
PMC36	Regional Hospital of Puerto Montt, Southern Chile	María Luisa Rioseco, Regional Hospital of Puerto Montt, Southern Chile	Human	2004	González-Escalona et al, 2005
PMC60	Regional Hospital of Puerto Montt, Southern Chile	María Luisa Rioseco, Regional Hospital of Puerto Montt, Southern Chile	Human	2004	González-Escalona et al, 2005
PMC65	Regional Hospital of Puerto Montt, Southern Chile	María Luisa Rioseco, Regional Hospital of Puerto Montt, Southern Chile	Human	2004	González-Escalona et al, 2005
PMC68#	Regional Hospital of Puerto Montt, Southern Chile	María Luisa Rioseco, Regional Hospital of Puerto Montt, Southern Chile	Human	2004	González-Escalona et al, 2005
PMC47#	Regional Hospital of Puerto Montt, Southern Chile	María Luisa Rioseco, Regional Hospital of Puerto Montt, Southern Chile	Human	2004	González-Escalona et al, 2005
PMC18.5	Regional Hospital of Puerto Montt, Southern Chile	María Luisa Rioseco, Regional Hospital of Puerto Montt, Southern Chile	Human	2005	Fuenzalida et al, 2006
PMC2.5	Regional Hospital of Puerto Montt, Southern Chile	María Luisa Rioseco, Regional Hospital of Puerto Montt, Southern Chile	Human	2005	Fuenzalida et al, 2006
PMC57.5*#	Regional Hospital of Puerto Montt, Southern Chile	María Luisa Rioseco, Regional Hospital of Puerto Montt, Southern Chile	Human	2005	Fuenzalida et al, 2006
PMC58.5#	Regional Hospital of Puerto Montt, Southern Chile	María Luisa Rioseco, Regional Hospital of Puerto Montt, Southern Chile	Human	2005	Fuenzalida et al, 2006
PMC10.5	Regional Hospital of Puerto Montt, Southern Chile	María Luisa Rioseco, Regional Hospital of Puerto Montt, Southern Chile	Human	2005	Fuenzalida et al, 2006
PMC10.6#	Regional Hospital of Puerto Montt, Southern Chile	María Luisa Rioseco, Regional Hospital of Puerto Montt, Southern Chile	Human	2006	Fuenzalida et al, 2007
PMC19.6#	Regional Hospital of Puerto Montt, Southern Chile	María Luisa Rioseco, Regional Hospital of Puerto Montt, Southern Chile	Human	2006	Fuenzalida et al, 2007
PMC5.6#	Regional Hospital of Puerto Montt, Southern Chile	María Luisa Rioseco, Regional Hospital of Puerto Montt, Southern Chile	Human	2006	Fuenzalida et al, 2007
PMC15.6#	Regional Hospital of Puerto Montt, Southern Chile	María Luisa Rioseco, Regional Hospital of Puerto Montt, Southern Chile	Human	2006	Fuenzalida et al, 2007
PMC15.7#	Regional Hospital of Puerto Montt, Southern Chile	María Luisa Rioseco, Regional Hospital of Puerto Montt, Southern Chile	Human	2007	Harth et al, 2009
PMC29.7	Regional Hospital of Puerto Montt, Southern Chile	María Luisa Rioseco, Regional Hospital of Puerto Montt, Southern Chile	Human	2007	Harth et al, 2009
PMC72.7#	Regional Hospital of Puerto Montt, Southern Chile	María Luisa Rioseco, Regional Hospital of Puerto Montt, Southern Chile	Human	2007	Harth et al, 2009
PMC58.7	Regional Hospital of Puerto Montt, Southern Chile	María Luisa Rioseco, Regional Hospital of Puerto Montt, Southern Chile	Human	2007	Harth et al, 2009
PMC1.7#	Regional Hospital of Puerto Montt, Southern Chile	María Luisa Rioseco, Regional Hospital of Puerto Montt, Southern Chile	Human	2007	Harth et al, 2009
PMC15.8#	Regional Hospital of Puerto Montt, Southern Chile	María Luisa Rioseco, Regional Hospital of Puerto Montt, Southern Chile	Human	2008	García et al, 2009
PMC20.8#	Regional Hospital of Puerto Montt, Southern Chile	María Luisa Rioseco, Regional Hospital of Puerto Montt, Southern Chile	Human	2008	García et al, 2009
PMC26.8#	Regional Hospital of Puerto Montt, Southern Chile	María Luisa Rioseco, Regional Hospital of Puerto Montt, Southern Chile	Human	2008	García et al, 2009
PMC7.8#	Regional Hospital of Puerto Montt, Southern Chile	María Luisa Rioseco, Regional Hospital of Puerto Montt, Southern Chile	Human	2008	García et al, 2009
PMC30.8#	Regional Hospital of Puerto Montt, Southern Chile	María Luisa Rioseco, Regional Hospital of Puerto Montt, Southern Chile	Human	2008	García et al, 2009
PMC29.9#	Regional Hospital of Puerto Montt, Southern Chile	María Luisa Rioseco, Regional Hospital of Puerto Montt, Southern Chile	Human	2009	García et al, 2009
PMC31.9#	Regional Hospital of Puerto Montt, Southern Chile	María Luisa Rioseco, Regional Hospital of Puerto Montt, Southern Chile	Human	2009	García et al, 2009
PMC51.9#	Regional Hospital of Puerto Montt, Southern Chile	María Luisa Rioseco, Regional Hospital of Puerto Montt, Southern Chile	Human	2009	García et al, 2009
PMC69.9#	Regional Hospital of Puerto Montt, Southern Chile	María Luisa Rioseco, Regional Hospital of Puerto Montt, Southern Chile	Human	2009	García et al, 2009
V96110#	Tokyo, Japan	Tokyo Metropolitan Institute of Public Health, Japan	Human	1996	Kimura et al, 2008
V96178#	Tokyo, Japan	Tokyo Metropolitan Institute of Public Health, Japan	Human	1996	Kimura et al, 2008
V96223#	Tokyo, Japan	Tokyo Metropolitan Institute of Public Health, Japan	Human	1996	Kimura et al, 2008
V9719#	Tokyo, Japan	Tokyo Metropolitan Institute of Public Health, Japan	Human	1997	Kimura et al, 2008
V97204#	Tokyo, Japan	Tokyo Metropolitan Institute of Public Health, Japan	Human	1997	Kimura et al, 2008
V9749#	Tokyo, Japan	Tokyo Metropolitan Institute of Public Health, Japan	Human	1997	Kimura et al, 2008
V9810#	Tokyo, Japan	Tokyo Metropolitan Institute of Public Health, Japan	Human	1998	Kimura et al, 2008
V98290#	Tokyo, Japan	Tokyo Metropolitan Institute of Public Health, Japan	Human	1998	Kimura et al, 2008
V98324#	Tokyo, Japan	Tokyo Metropolitan Institute of Public Health, Japan	Human	1998	Kimura et al, 2008
V99107#	Tokyo, Japan	Tokyo Metropolitan Institute of Public Health, Japan	Human	1999	Kimura et al, 2008
V99205#	Tokyo, Japan	Tokyo Metropolitan Institute of Public Health, Japan	Human	1999	Kimura et al, 2008
V9938#	Tokyo, Japan	Tokyo Metropolitan Institute of Public Health, Japan	Human	1999	Kimura et al, 2008
V00145#	Tokyo, Japan	Tokyo Metropolitan Institute of Public Health, Japan	Human	2000	Kimura et al, 2008
V00161#	Tokyo, Japan	Tokyo Metropolitan Institute of Public Health, Japan	Human	2000	Kimura et al, 2008
V0076#	Tokyo, Japan	Tokyo Metropolitan Institute of Public Health, Japan	Human	2000	Kimura et al, 2008
V01141#	Tokyo, Japan	Tokyo Metropolitan Institute of Public Health, Japan	Human	2001	Kimura et al, 2008
V01151#	Tokyo, Japan	Tokyo Metropolitan Institute of Public Health, Japan	Human	2001	Kimura et al, 2008
V0138#	Tokyo, Japan	Tokyo Metropolitan Institute of Public Health, Japan	Human	2001	Kimura et al, 2008
V02106#	Tokyo, Japan	Tokyo Metropolitan Institute of Public Health, Japan	Human	2002	Kimura et al, 2008
V02123#	Tokyo, Japan	Tokyo Metropolitan Institute of Public Health, Japan	Human	2002	Kimura et al, 2008
V02207#	Tokyo, Japan	Tokyo Metropolitan Institute of Public Health, Japan	Human	2002	Kimura et al, 2008
V0221#	Tokyo, Japan	Tokyo Metropolitan Institute of Public Health, Japan	Human	2002	Kimura et al, 2008
V02279#	Tokyo, Japan	Tokyo Metropolitan Institute of Public Health, Japan	Human	2002	Kimura et al, 2008
V0236#	Tokyo, Japan	Tokyo Metropolitan Institute of Public Health, Japan	Human	2002	Kimura et al, 2008
V0264#	Tokyo, Japan	Tokyo Metropolitan Institute of Public Health, Japan	Human	2002	Kimura et al, 2008
V03108#	Tokyo, Japan	Tokyo Metropolitan Institute of Public Health, Japan	Human	2003	Kimura et al, 2008
V03159#	Tokyo, Japan	Tokyo Metropolitan Institute of Public Health, Japan	Human	2003	Kimura et al, 2008
V0380#	Tokyo, Japan	Tokyo Metropolitan Institute of Public Health, Japan	Human	2003	Kimura et al, 2008
