# Supplementary material for: Microevolution of Pandemic Vibrio parahaemolyticus Assessed by the Number of Repeat Units in Short Sequence Tandem Repeat Regions
Source: PLoS One. 2012 Jan 24;7(1):e30823. doi: 10.1371/journal.pone.0030823 (PMC3265528; doi:10.1371/journal.pone.0030823)
Supplement: Table S2 — Genetic distance (δµ)2 between populations of pandemic V. parahaemolyticus isolated in different years and geographical location. (XLS) [file pone.0030823.s002.xls]

## Sheet: Table S2
Table S2. Genetic distance (δμ)2 between populations of pandemic V. parahaemolyticus isolated in different years and geographical location.
	ATC	PMCa	PMCr	SEA	TOKIOa	TOKIOr
ATC	1997-1998
PMCa	0.098	2004-2006
PMCr	0.102	0.008	2007-2009
SEA	0.046	0.195	0.209	1996-1999
TOKYOa	0.158	0.371	0.368	0.0571	1996-1999
TOKYOr	0.347	0.63	0.624	0.167	0.041	2000-2003
