# Supplementary material for: Microevolution of Pandemic Vibrio parahaemolyticus Assessed by the Number of Repeat Units in Short Sequence Tandem Repeat Regions
Source: PLoS One. 2012 Jan 24;7(1):e30823. doi: 10.1371/journal.pone.0030823 (PMC3265528; doi:10.1371/journal.pone.0030823)
Supplement: Table S3 — Number of repeats in the different VNTRs of the KX-1 population, ready for uploading in goeBURST. (XLS) [file pone.0030823.s003.xls]

## Sheet: Table S3
Table S3. Number of repeats in the different VNTRs of the KX-1 population, ready for uploading in goeBURST.
Clone	V1.1	V1.2	V1.3	V1.4	V1.5	V1.6	V1.7	V1.8	V1.9	V1.10	v1.11	v1.12	V6.1	V6.2	V6.3	V6.4
KX-1 original founder	20	21	22	23	24	25	26	27	28	0	0	0	14	15	16	17
KX-1 C1	20	21	22	23	24	25	26	27	28	29	30	31	14	15	16	17
KX-1 C2	20	21	22	23	24	25	26	27	28	29.4	0	0	14	15	16	17
KX-1 C3	20	21	22	23	24	25	26	27	28	29.4	0	0	14	15	16	17
KX-1 C4	20	21	22	23	24	25	26	27	28	29.4	0	0	14	15	16	17
KX-1 C5	20	21	22	23	24	25	26	27	28	29.2308	0	0	14	15	16	17
KX-1 C6	20	21	22	23	24	25	26	27	28	28.8636	0	0	14	0	0	0
KX-1 C7	20	21	22	23	24	25	26	27	28	28.6	0	0	14	15	16	17
KX-1 C8	20	21	22	23	24	25	26	27	28	28.6	0	0	14	15	16	17
KX-1 C9	20	21	22	23	24	25	26	27	28	28.6	0	0	14	15	16	17
KX-1 C10	20	21	22	23	24	25	26	27	28.4615	0	0	0	14	15	16	17
KX-1 C11	20	21	22	23	24	25	26	27	27.9545	0	0	0	14	15	16	17
KX-1 C12	20	21	22	23	24	25	26	27	27.9545	0	0	0	14	15	16	17
KX-1 C13	20	21	22	23	24	25	26	27	27.9545	0	0	0	14	15	16	17
KX-1 C14	20	21	22	23	24	25	26	27	27.9545	0	0	0	14	15	16	17
KX-1 C15	20	21	22	23	24	25	26	27	27.9545	0	0	0	14	15	16	17
KX-1 C16	20	21	22	23	24	25	26	27	27.8	0	0	0	14	15	16	17
KX-1 C17	20	21	22	23	24	25	26	27	27.8	0	0	0	14	15	16	17
KX-1 C18	20	21	22	23	24	25	26	27	27.8	0	0	0	14	15	16	17
KX-1 C19	20	21	22	23	24	25	26	27	27.8	0	0	0	14	15	16	17
KX-1 C20	20	21	22	23	24	25	26	27	27.8	0	0	0	14	15	16	17
KX-1 C21	20	21	22	23	24	25	26	27	27.8	0	0	0	14	15	16	17
KX-1 C22	20	21	22	23	24	25	26	27	27.8	0	0	0	14	15	16	17
KX-1 C23	20	21	22	23	24	25	26	27	27.8	0	0	0	14	15	16	17
KX-1 C24	20	21	22	23	24	25	26	27	27.8	0	0	0	14	15	16	17
KX-1 C25	20	21	22	23	24	25	26	27	27.8	0	0	0	14	15	16	17
KX-1 C26	20	21	22	23	24	25	26	27	27.8	0	0	0	14	15	16	17
KX-1 C27	20	21	22	23	24	25	26	27	27.8	0	0	0	14	15	16	17
KX-1 C28	20	21	22	23	24	25	26	27	27.8	0	0	0	14	15	16	17
KX-1 C29	20	21	22	23	24	25	26	27	27.8	0	0	0	14	15	16	17
KX-1 C30	20	21	22	23	24	25	26	27	27.6923	0	0	0	14	15	16	17
KX-1 C31	20	21	22	23	24	25	26	27	27.6923	0	0	0	14	15	16	17
KX-1 C32	20	21	22	23	24	25	26	27	27.6923	0	0	0	14	15	16	17
KX-1 C33	20	21	22	23	24	25	26	27	27.6923	0	0	0	14	15	16	17
KX-1 C34	20	21	22	23	24	25	26	27	27.6923	0	0	0	14	15	16	17
KX-1 C35	20	21	22	23	24	25	26	27	27.6923	0	0	0	14	15	16	17
KX-1 C36	20	21	22	23	24	25	26	27	27.6923	0	0	0	14	15	16	17
KX-1 C37	20	21	22	23	24	25	26	27	27.6923	0	0	0	14	15	16	17
KX-1 C38	20	21	22	23	24	25	26	27	27.6923	0	0	0	14	15	16	17
KX-1 C39	20	21	22	23	24	25	26	27	27.6923	0	0	0	14	15	16	17
KX-1 C40	20	21	22	23	24	25	26	27	27.6923	0	0	0	14	15	16	17
KX-1 C41	20	21	22	23	24	25	26	27	27.6923	0	0	0	14	15	16	17
KX-1 C42	20	21	22	23	24	25	26	27.0455	0	0	0	0	14	15	16	17
KX-1 C43	20	21	22	23	24	25	26	27.0455	0	0	0	0	14	15	16	17
KX-1 C44	20	21	22	23	24	25	26	27.0455	0	0	0	0	14	15	16	17
KX-1 C45	20	21	22	23	24	25	26	27.0455	0	0	0	0	14	15	16	17
KX-1 C46	20	21	22	23	24	25	26	26.9231	0	0	0	0	14	15	16	17
KX-1 C47	20	21	22	23	24	25	26	26.9231	0	0	0	0	14	15	16	17
KX-1 C48	20	21	22	23	24	25	26	26.9231	0	0	0	0	14	15	16	17
KX-1 C49	20	21	22	23	24	25	26	26.9231	0	0	0	0	14	15	16	17
KX-1 C50	20	21	22	23	24	25	26	26.9231	0	0	0	0	14	15	16	17
KX-1 C51	20	21	22	23	24	25	26	26.9231	0	0	0	0	14	15	16	17
KX-1 C52	20	21	22	23	24	25	26.1538	0	0	0	0	0	14	15	16	17
KX-1 C53	20	21	22	23	24	25	26.1538	0	0	0	0	0	14	15	16	17
KX-1 C54	20	21	22	23	24	25	26.1538	0	0	0	0	0	14	15	16	17
KX-1 C55	20	21	22	23	24	25	26.1538	0	0	0	0	0	14	15	16	17
KX-1 C56	20	21	22	23	24	25	26.1364	0	0	0	0	0	14	15	16	17
KX-1 C57	20	21	22	23	24	25	26.1364	0	0	0	0	0	14	15	16	17
KX-1 C58	20	21	22	23	24	25	26.1364	0	0	0	0	0	14	15	16	17
KX-1 C59	20	21	22	23	24	25.3846	0	0	0	0	0	0	14	15	16	17
KX-1 C60	20	0	0	0	0	0	0	0	0	0	0	0	14	15	16	17
