# Supplementary material for: Microevolution of Pandemic Vibrio parahaemolyticus Assessed by the Number of Repeat Units in Short Sequence Tandem Repeat Regions
Source: PLoS One. 2012 Jan 24;7(1):e30823. doi: 10.1371/journal.pone.0030823 (PMC3265528; doi:10.1371/journal.pone.0030823)
Supplement: Table S4 — VNTR profiles of native strains used in this work. (XLS) [file pone.0030823.s004.xls]

## Sheet: Table S4
Table S4. VNTR profiles of native strains used in this work.
Strain	VNTR1	VNTR2	VNTR3	VNTR4	VNTR5	VNTR6	VNTR7	VNTR8
AN8373	36.6967	36.63	7.235	8.05667	7.54	17.235	6.40667	7.445
JKYVP6	31.48	39.4767	7.23	8.07	7.535	18.3167	6.40333	9.54833
AN5034	19.22	37.55	7.22167	8.05333	6.54167	17.2617	6.415	7.44333
KX225	27.4117	35.65	7.225	8.07167	7.54	18.3167	6.40833	7.43833
KXV737	29.4383	29.9167	7.225	8.05333	8.54	17.28	6.40333	7.44833
OP424	20.275	40.4883	6.21833	8.07167	6.565	18.295	6.40667	7.42833
Vp2	31.48	34.6817	7.25333	8.06833	6.54	19.38	6.40333	7.45
Vp47	29.4283	22.2917	6.21667	8.06	6.565	18.3333	6.405	7.44
Vp81	30.45	37.5883	7.22833	8.05833	6.56	18.3333	6.405	7.44
VpKX	28	41	7	9	7	17	6	7
ATC208	34	38	7	8	7	18	6	7
ATC210	34	38	7	8	7	18	6	7
ATC213	32	38	7	8	7	15	6	7
ATC218	31	35	7	8	7	18	6	7
ATC219	28	40	7	8	7	18	6	7
ATC220	31	38	7	8	7	18	6	7
ATC224	18	44	7	8	7	18	6	7
ATC296	32	39	7	8	7	18	6	7
COC276	31	38	7	8	7	18	6	7
COC284	31	38	7	8	8	25	6	7
PMA114	35.65	20.38	7.23833	8.07167	6.56	16.2883	6.42833	7.44667
PMA115.5	36	42	7	8	7	14	6	7
PMA15.6	36	42	7	8	7	14	6	7
PMA18.8	33.5117	41.4517	7.22333	8.05833	6.56167	14.2617	6.405	8.465
PMA21.6	36	42	7	8	7	14	6	7
PMA22.6	34	42	7	8	7	14	7	7
PMA23.6	36	42	7	8	7	14	6	7
PMA23.8	35.53	26.1267	7.23333	8.07	7.53333	14.2433	6.405	7.44833
PMA24.5	35.5267	43.3317	7.22833	8.07333	6.55667	14.2517	6.405	7.445
PMA24.6	36	42	7	8	7	14	6	7
PMA24.8	35.5283	42.3767	7.21833	8.06833	6.555	14.2433	6.40667	7.445
PMA25.6	36	42	7	8	7	14	6	7
PMA26.6	38	45	7	8	7	14	6	7
PMA29.6	36	42	7	8	7	14	6	7
PMA30.6	36	42	7	8	7	14	6	7
PMA37.5	39	41	7	8	7	14	6	7
PMA38.6	35.5383	41.45	7.225	8.06833	5.565	14.2533	6.40667	7.44333
PMA39.5	38	43	7	8	7	6	6	7
PMA43.5	39	41	7	9	7	14	6	7
PMA44.5	40	38	7	8	7	14	6	7
PMA9.5	36	41	7	8	7	14	6	7
PMC10.5	16.205	39.5117	7.21833	8.07	6.55333	14.25	6.405	7.445
PMC10.6	36	45	7	8	7	14	6	6
PMC15.6	35	42	7	8	7	14	6	6
PMC15.7	36	55	7	8	7	15	6	7
PMC15.8	35.5333	42.395	7.235	8.05833	6.55167	14.295	6.415	7.45
PMC1.7	36	41	7	8	7	14	6	7
PMC18.5	36	42	7	8	7	14	6	7
PMC19.6	35.5383	42.36	7.25167	8.07667	6.55333	14.245	6.40333	6.43167
PMC20.8	35.5333	43.3383	7.23	8.07333	6.55167	14.2883	6.41667	6.44
PMC2.5	35.525	32.7867	7.22667	8.07333	6.55333	14.2417	6.41667	7.455
PMC26.8	35.5283	43.3233	7.225	8.07	6.56333	14.2683	6.395	6.43333
PMC29.7	12	42	7	8	7	14	6	7
PMC29.9	29.44	43.3467	7.21333	8.06667	6.57167	14.2317	6.405	6.42833
PMC30.8	35.5333	42.39	7.22667	8.05167	6.55167	15.2783	6.415	7.455
PMC31.9	35.525	39.5033	7.22333	8.07333	6.54833	14.2833	6.42833	6.445
PMC36	35.53	43.3333	7.22667	8.05333	6.565	14.2433	6.41667	7.42333
PMC47	26	42	7	8	7	14	7	7
PMC49	34	42	7	8	7	14	6	7
PMC51.9	34.8033	42.385	7.245	8.08333	6.55167	14.2883	6.405	7.435
PMC5.6	36	43	7	8	7	14	6	7
PMC57.5	34	41	7	8	7	14	6	7
PMC58.5	35.5467	42.3667	7.23667	8.07	6.55167	14.2433	6.40333	7.43167
PMC58.7	30	29	7	8	7	14	6	7
PMC60	16.205	41.4417	7.23333	8.07167	7.54667	14.2567	6.405	7.44167
PMC65	22	43	7	8	7	14	6	7
PMC68	36	42	7	8	7	14	6	7
PMC69.9	35.5333	42.4083	7.225	8.07	6.56667	14.2667	6.41667	7.435
PMC72.7	36	43	7	8	7	14	6	6
PMC7.8	30.46	26.06	7.23667	8.06667	6.565	14.305	6.41667	7.44833
V00145	38	31	6	5	9	17	7	7
V00161	42	31	6	5	9	17	7	7
V0076	24	31	6	5	9	17	7	7
V01141	27	33	6	6	7	20	5	8
V01151	7	21	6	6	7	19	6	8
V0138	29	19	6	6	8	14	6	7
V02106	18	28	6	7	7	19	6	7
V02123	24	26	6	7	7	19	6	7
V02207	39	30	6	6	7	20	7	10
V0221	43	31	6	6	9	18	7	7
V02279	8	27	6	6	7	17	6	7
V0236	42	27	6	6	8	18	6	7
V0264	22	29	6	7	7	19	6	7
V03108	27	33	6	6	6	19	6	7
V03159	27	27	6	6	7	18	6	7
V0380	24	37	6	6	7	14	6	7
V96110	42	33	6	6	7	17	7	7
V96178	27	35	6	6	7	18	6	7
V96223	26	35	6	6	7	18	6	7
V9719	25	37	6	6	7	18	6	7
V97204	28	36	6	6	7	17	6	8
V9749	29	28	6	6	7	17	6	9
V9810	29	31	5	6	7	18	6	7
V98290	26	30	6	6	7	18	6	7
V98324	26	37	6	6	7	18	6	7
V99107	30	34	6	6	7	20	6	7
V99205	27	13	6	6	8	18	6	7
V9938	27	38	6	6	7	17	6	7
